# Supplementary material for: Early Changes in Health-Related Quality of Life as a Biomarker of Survival in African Patients with HIV-Associated Kaposi Sarcoma
Source: Trop Med Infect Dis. 2024 Oct 17;9(10):244. doi: 10.3390/tropicalmed9100244 (PMC11511451; doi:10.3390/tropicalmed9100244)
Supplement: Supplementary file 1 [file tropicalmed-09-00244-s001.zip]

Archive with 1 entries (1 files):
- tropicalmed-3136797-supplementary.pdf
